# Supplementary material for: A Comparison of 14 Erythrobacter Genomes Provides Insights into the Genomic Divergence and Scattered Distribution of Phototrophs
Source: Front Microbiol. 2016 Jun 24;7:984. doi: 10.3389/fmicb.2016.00984 (PMC4919336; doi:10.3389/fmicb.2016.00984)
Supplement: Table S2 — The upstream and downstream genes of PGCs in seven AAPB genoems. [file Table2.XLS]

## Sheet: DSM 8509
Contig	Start	Stop	Length (bp)	Function	Subsystem
gi|660653035|gb|JMIX01000008.1|	77537	76497	1041	ATPase required for both assembly of type IV secretion complex and secretion of T-DNA complex, VirB11	- none -
gi|660653035|gb|JMIX01000008.1|	78690	77557	1134	Inner membrane protein forms channel for type IV secretion of T-DNA complex (VirB10)	- none -
gi|660653035|gb|JMIX01000008.1|	79534	78728	807	Outer membrane and periplasm component of type IV secretion of T-DNA complex, has secretin-like domain, VirB9	- none -
gi|660653035|gb|JMIX01000008.1|	80754	79531	1224	Inner membrane protein of type IV secretion of T-DNA complex, VirB6	- none -
gi|660653035|gb|JMIX01000008.1|	83207	80751	2457	ATPase provides energy for both assembly of type IV secretion complex and secretion of T-DNA complex (VirB4)	- none -
gi|660653035|gb|JMIX01000008.1|	83484	83251	234	Inner membrane protein forms channel for type IV secretion of T-DNA complex, VirB3	- none -
gi|660653035|gb|JMIX01000008.1|	83860	83540	321	Major pilus subunit of type IV secretion complex, VirB2	- none -
gi|660653035|gb|JMIX01000008.1|	84565	83888	678	Membrane-bound lytic murein transglycosylase D precursor (EC 3.2.1.-)	CBSS-228410.1.peg.134; <br>CBSS-342610.3.peg.1536; <br>Murein Hydrolases
gi|660653035|gb|JMIX01000008.1|	85237	84827	411	hypothetical protein	- none -
gi|660653035|gb|JMIX01000008.1|	85559	87118	1560	FIG00636020: hypothetical protein	- none -
gi|660653035|gb|JMIX01000008.1|	85573	85460	114	hypothetical protein	- none -
gi|660653035|gb|JMIX01000008.1|	87240	90008	2769	TonB-dependent receptor	Ton and Tol transport systems
gi|660653035|gb|JMIX01000008.1|	91474	90269	1206	D-aminopeptidase (EC 3.4.11.19)	- none -
gi|660653035|gb|JMIX01000008.1|	92296	91622	675	Phosphate regulon transcriptional regulatory protein PhoB (SphR)	High affinity phosphate transporter and control of PHO regulon; <br>PhoR-PhoB two-component regulatory system; <br>Phosphate metabolism
gi|660653035|gb|JMIX01000008.1|	93445	92423	1023	L-fuco-beta-pyranose dehydrogenase (EC 1.1.1.122)	- none -
gi|660653035|gb|JMIX01000008.1|	94314	93562	753	3-oxoacyl-[acyl-carrier protein] reductase (EC 1.1.1.100)	CBSS-246196.1.peg.364; <br>Fatty Acid Biosynthesis FASII
gi|660653035|gb|JMIX01000008.1|	95458	94316	1143	Butyryl-CoA dehydrogenase (EC 1.3.99.2)	- none -
gi|660653035|gb|JMIX01000008.1|	95932	95567	366	hypothetical protein	- none -
gi|660653035|gb|JMIX01000008.1|	96826	96011	816	Flavodoxin reductases (ferredoxin-NADPH reductases) family 1	Anaerobic respiratory reductases
gi|660653035|gb|JMIX01000008.1|	98032	96998	1035	Ferric iron ABC transporter, iron-binding protein	Iron acquisition in Streptococcus
gi|660653035|gb|JMIX01000008.1|	99167	98145	1023	Ferric iron ABC transporter, ATP-binding protein	Iron acquisition in Streptococcus
gi|660653035|gb|JMIX01000008.1|	99218	100906	1689	Ferric iron ABC transporter, permease protein	Iron acquisition in Streptococcus
gi|660653035|gb|JMIX01000008.1|	101005	102006	1002	Protoporphyrin IX Mg-chelatase subunit I (EC 6.6.1.1)	Chlorophyll Biosynthesis
gi|660653035|gb|JMIX01000008.1|	102003	103814	1812	Protoporphyrin IX Mg-chelatase subunit D (EC 6.6.1.1)	Chlorophyll Biosynthesis
gi|660653035|gb|JMIX01000008.1|	103811	104704	894	Predicted hydrolases or acyltransferases (alpha/beta hydrolase superfamily)	- none -
gi|660653035|gb|JMIX01000008.1|	104701	104853	153	hypothetical protein	- none -
gi|660653035|gb|JMIX01000008.1|	105582	104863	720	Hydroxyneurosporene synthase	Carotenoids
gi|660653035|gb|JMIX01000008.1|	107294	105702	1593	Methoxyneurosporene dehydrogenase (EC 1.14.99.-)	Carotenoids
gi|660653035|gb|JMIX01000008.1|	107379	108500	1122	Hydroxyneurosporene methyltransferase (EC 2.1.1.-)	- none -
gi|660653035|gb|JMIX01000008.1|	108632	109567	936	2-desacetyl-2-hydroxyethyl bacteriochlorophyllide A dehydrogenase BchC	Chlorophyll Biosynthesis
gi|660653035|gb|JMIX01000008.1|	109564	110553	990	Chlorophyllide reductase subunit BchX (EC 1.18.-.-)	Chlorophyll Biosynthesis
gi|660653035|gb|JMIX01000008.1|	110558	112159	1602	Chlorophyllide reductase subunit BchY (EC 1.18.-.-)	Chlorophyll Biosynthesis
gi|660653035|gb|JMIX01000008.1|	112156	113601	1446	Chlorophyllide reductase subunit BchZ (EC 1.18.-.-)	Chlorophyll Biosynthesis
gi|660653035|gb|JMIX01000008.1|	113758	113934	177	hypothetical protein	- none -
gi|660653035|gb|JMIX01000008.1|	114003	114197	195	Light-harvesting LHI, alpha subunit	- none -
gi|660653035|gb|JMIX01000008.1|	114295	115119	825	Photosynthetic reaction center L subunit	- none -
gi|660653035|gb|JMIX01000008.1|	115134	116057	924	Photosynthetic reaction center M subunit	- none -
gi|660653035|gb|JMIX01000008.1|	116540	116286	255	hypothetical protein	- none -
gi|660653035|gb|JMIX01000008.1|	117267	116785	483	Tryptophan-rich sensory protein precursor	- none -
gi|660653035|gb|JMIX01000008.1|	118474	117278	1197	Geranylgeranyl hydrogenase BchP; Geranylgeranyl diphosphate reductase (EC 1.3.1.83)	Chlorophyll Biosynthesis; <br>Isoprenoinds for Quinones; <br>Polyprenyl Diphosphate Biosynthesis
gi|660653035|gb|JMIX01000008.1|	119814	118471	1344	Bacteriochlorophyll synthase 44.5 kDa chain	- none -
gi|660653035|gb|JMIX01000008.1|	120716	119814	903	Chlorophyll a synthase ChlG (EC 2.5.1.62)	Chlorophyll Biosynthesis
gi|660653035|gb|JMIX01000008.1|	122271	120847	1425	Regulator of carotenoid biosynthesis; Transcriptional regulator, PpsR	Carotenoids; <br>Oxygen and light sensor PpaA-PpsR
gi|660653035|gb|JMIX01000008.1|	123195	122284	912	Heme-binding SCHIC domain protein, putative oxygen sensor	Oxygen and light sensor PpaA-PpsR
gi|660653035|gb|JMIX01000008.1|	123612	124037	426	2-vinyl bacteriochlorophyllide hydratase BchF (EC 4.2.1.-)	Carotenoids; <br>Chlorophyll Biosynthesis
gi|660653035|gb|JMIX01000008.1|	124034	125335	1302	Light-independent protochlorophyllide reductase subunit N (EC 1.18.-.-)	Chlorophyll Biosynthesis
gi|660653035|gb|JMIX01000008.1|	125339	126925	1587	Light-independent protochlorophyllide reductase subunit B (EC 1.18.-.-)	Chlorophyll Biosynthesis
gi|660653035|gb|JMIX01000008.1|	126978	130565	3588	Protoporphyrin IX Mg-chelatase subunit H (EC 6.6.1.1)	Chlorophyll Biosynthesis
gi|660653035|gb|JMIX01000008.1|	130588	131484	897	Light-independent protochlorophyllide reductase iron-sulfur ATP-binding protein ChlL (EC 1.18.-.-)	Chlorophyll Biosynthesis
gi|660653035|gb|JMIX01000008.1|	131481	132203	723	Mg-protoporphyrin O-methyltransferase (EC 2.1.1.11)	Chlorophyll Biosynthesis
gi|660653035|gb|JMIX01000008.1|	132200	133636	1437	PucC protein	- none -
gi|660653035|gb|JMIX01000008.1|	133695	134480	786	Photosynthetic reaction center H subunit	- none -
gi|660653035|gb|JMIX01000008.1|	134471	135244	774	Putative photosynthetic complex assembly protein	- none -
gi|660653035|gb|JMIX01000008.1|	135241	135720	480	InterPro IPR001092	- none -
gi|660653035|gb|JMIX01000008.1|	135720	136052	333	FIG00445662: hypothetical protein	- none -
gi|660653035|gb|JMIX01000008.1|	136049	137110	1062	Mg protoporphyrin IX monomethyl ester oxidative cyclase (aerobic) (EC 1.14.13.81)	Chlorophyll Biosynthesis
gi|660653035|gb|JMIX01000008.1|	137104	137937	834	FIG00444485: hypothetical protein	- none -
gi|660653035|gb|JMIX01000008.1|	137961	139184	1224	5-aminolevulinate synthase (EC 2.3.1.37)	Heme and Siroheme Biosynthesis
gi|660653035|gb|JMIX01000008.1|	139830	139300	531	Cytochrome c2	Soluble cytochromes and functionally related electron carriers
gi|660653035|gb|JMIX01000008.1|	140587	139973	615	Pseudoazurin	Copper transport and blue copper proteins
gi|660653035|gb|JMIX01000008.1|	140817	141605	789	hypothetical protein	- none -
gi|660653035|gb|JMIX01000008.1|	142211	141609	603	Putative phosphatidylglycerophosphate synthase	- none -
gi|660653035|gb|JMIX01000008.1|	143503	142220	1284	Nucleoside permease NupC	- none -
gi|660653035|gb|JMIX01000008.1|	145638	143500	2139	COG0398: uncharacterized membrane protein / PF00070 family, FAD-dependent NAD(P)-disulphide oxidoreductase	Mercuric reductase
gi|660653035|gb|JMIX01000008.1|	146795	145686	1110	NADH dehydrogenase-like protein	- none -
gi|660653035|gb|JMIX01000008.1|	147498	146839	660	4-Hydroxy-2-oxoglutarate aldolase (EC 4.1.3.16) @ 2-dehydro-3-deoxyphosphogluconate aldolase (EC 4.1.2.14)	Entner-Doudoroff Pathway
gi|660653035|gb|JMIX01000008.1|	147907	149688	1782	Toxin secretion ABC transporter ATP-binding protein	- none -
gi|660653035|gb|JMIX01000008.1|	149692	150726	1035	RND efflux membrane fusion protein	- none -
gi|660653035|gb|JMIX01000008.1|	150777	152255	1479	Outer membrane component of multidrug efflux pump	- none -
gi|660653035|gb|JMIX01000008.1|	154190	152259	1932	Acetyl-coenzyme A synthetase (EC 6.2.1.1)	Pyruvate metabolism II: acetyl-CoA, acetogenesis from pyruvate
gi|660653035|gb|JMIX01000008.1|	155023	154355	669	Outer membrane protein W precursor	- none -
gi|660653035|gb|JMIX01000008.1|	155255	155998	744	transcriptional regulator, Crp/Fnr family	Oxidative stress

## Sheet: DSM 6997
Contig	Start	Stop	Length (bp)	Function	Subsystem
gi|660650313|gb|JMIW01000003.1|	195017	196045	1029	ATPase provides energy for both assembly of type IV secretion complex and secretion of T-DNA complex (VirB11)	- none -
gi|660650313|gb|JMIW01000003.1|	193893	195020	1128	Inner membrane protein of type IV secretion of T-DNA complex, TonB-like, VirB10	- none -
gi|660650313|gb|JMIW01000003.1|	193039	193875	837	Outer membrane and periplasm component of type IV secretion of T-DNA complex, has secretin-like domain, VirB9	- none -
gi|660650313|gb|JMIW01000003.1|	191852	193042	1191	Inner membrane protein of type IV secretion of T-DNA complex, VirB6	- none -
gi|660650313|gb|JMIW01000003.1|	189414	191855	2442	ATPase provides energy for both assembly of type IV secretion complex and secretion of T-DNA complex (VirB4)	- none -
gi|660650313|gb|JMIW01000003.1|	189115	189372	258	Inner membrane protein forms channel for type IV secretion of T-DNA complex, VirB3	- none -
gi|660650313|gb|JMIW01000003.1|	188778	189059	282	Major pilus subunit of type IV secretion complex, VirB2	- none -
gi|660650313|gb|JMIW01000003.1|	187992	188672	681	Membrane-bound lytic murein transglycosylase D precursor (EC 3.2.1.-)	CBSS-228410.1.peg.134; <br>CBSS-342610.3.peg.1536; <br>Murein Hydrolases
gi|660650313|gb|JMIW01000003.1|	187245	187676	432	hypothetical protein	- none -
gi|660650313|gb|JMIW01000003.1|	186927	185365	1563	FIG00636020: hypothetical protein	- none -
gi|660650313|gb|JMIW01000003.1|	185244	182518	2727	TonB-dependent receptor	Ton and Tol transport systems
gi|660650313|gb|JMIW01000003.1|	181661	182374	714	Phosphate regulon transcriptional regulatory protein PhoB (SphR)	High affinity phosphate transporter and control of PHO regulon; <br>PhoR-PhoB two-component regulatory system; <br>Phosphate metabolism
gi|660650313|gb|JMIW01000003.1|	180660	180499	162	hypothetical protein	- none -
gi|660650313|gb|JMIW01000003.1|	180628	181590	963	L-fuco-beta-pyranose dehydrogenase (EC 1.1.1.122)	- none -
gi|660650313|gb|JMIW01000003.1|	179588	180328	741	Dehydrogenases with different specificities (related to short-chain alcohol dehydrogenases)	- none -
gi|660650313|gb|JMIW01000003.1|	178420	179562	1143	Butyryl-CoA dehydrogenase (EC 1.3.99.2)	- none -
gi|660650313|gb|JMIW01000003.1|	177332	178219	888	Flavodoxin reductases (ferredoxin-NADPH reductases) family 1	Anaerobic respiratory reductases
gi|660650313|gb|JMIW01000003.1|	176205	177245	1041	Ferric iron ABC transporter, iron-binding protein	Iron acquisition in Streptococcus
gi|660650313|gb|JMIW01000003.1|	175162	176142	981	Ferric iron ABC transporter, ATP-binding protein	Iron acquisition in Streptococcus
gi|660650313|gb|JMIW01000003.1|	175096	173390	1707	Ferric iron ABC transporter, permease protein	Iron acquisition in Streptococcus
gi|660650313|gb|JMIW01000003.1|	173368	172304	1065	Protoporphyrin IX Mg-chelatase subunit I (EC 6.6.1.1)	Chlorophyll Biosynthesis
gi|660650313|gb|JMIW01000003.1|	172307	170631	1677	Protoporphyrin IX Mg-chelatase subunit D (EC 6.6.1.1)	Chlorophyll Biosynthesis
gi|660650313|gb|JMIW01000003.1|	170634	169729	906	Predicted hydrolases or acyltransferases (alpha/beta hydrolase superfamily)	- none -
gi|660650313|gb|JMIW01000003.1|	169732	169514	219	hypothetical protein	- none -
gi|660650313|gb|JMIW01000003.1|	168759	169517	759	Hydroxyneurosporene synthase	- none -
gi|660650313|gb|JMIW01000003.1|	167101	168684	1584	Methoxyneurosporene dehydrogenase (EC 1.14.99.-)	- none -
gi|660650313|gb|JMIW01000003.1|	166950	165850	1101	Hydroxyneurosporene methyltransferase (EC 2.1.1.-)	- none -
gi|660650313|gb|JMIW01000003.1|	165689	164754	936	2-desacetyl-2-hydroxyethyl bacteriochlorophyllide A dehydrogenase BchC	Chlorophyll Biosynthesis
gi|660650313|gb|JMIW01000003.1|	164757	163768	990	Chlorophyllide reductase subunit BchX (EC 1.18.-.-)	Chlorophyll Biosynthesis
gi|660650313|gb|JMIW01000003.1|	163766	162201	1566	Chlorophyllide reductase subunit BchY (EC 1.18.-.-)	Chlorophyll Biosynthesis
gi|660650313|gb|JMIW01000003.1|	162204	160720	1485	Chlorophyllide reductase subunit BchZ (EC 1.18.-.-)	Chlorophyll Biosynthesis
gi|660650313|gb|JMIW01000003.1|	160569	160411	159	Light-harvesting LHI, beta subunit	Bacterial light-harvesting proteins; <br>Photosystem II-type photosynthetic reaction center
gi|660650313|gb|JMIW01000003.1|	160324	160196	129	Light-harvesting LHI, alpha subunit	Bacterial light-harvesting proteins; <br>Photosystem II-type photosynthetic reaction center
gi|660650313|gb|JMIW01000003.1|	160061	159225	837	Photosynthetic reaction center L subunit	Photosystem II-type photosynthetic reaction center
gi|660650313|gb|JMIW01000003.1|	159225	158299	927	Photosynthetic reaction center M subunit	Photosystem II-type photosynthetic reaction center
gi|660650313|gb|JMIW01000003.1|	158144	158287	144	hypothetical protein	- none -
gi|660650313|gb|JMIW01000003.1|	158071	155708	2364	TonB-dependent receptor	Ton and Tol transport systems
gi|660650313|gb|JMIW01000003.1|	155349	155603	255	hypothetical protein	- none -
gi|660650313|gb|JMIW01000003.1|	154833	155327	495	Tryptophan-rich sensory protein precursor	- none -
gi|660650313|gb|JMIW01000003.1|	153516	154739	1224	Geranylgeranyl hydrogenase BchP; Geranylgeranyl diphosphate reductase (EC 1.3.1.83)	Chlorophyll Biosynthesis; <br>Isoprenoinds for Quinones; <br>Polyprenyl Diphosphate Biosynthesis
gi|660650313|gb|JMIW01000003.1|	152131	153519	1389	Bacteriochlorophyll synthase 44.5 kDa chain	- none -
gi|660650313|gb|JMIW01000003.1|	151250	152131	882	Chlorophyll a synthase ChlG (EC 2.5.1.62)	Chlorophyll Biosynthesis
gi|660650313|gb|JMIW01000003.1|	149474	150898	1425	Regulator of carotenoid biosynthesis; Transcriptional regulator, PpsR	Oxygen and light sensor PpaA-PpsR
gi|660650313|gb|JMIW01000003.1|	148676	149461	786	Heme-binding SCHIC domain protein, putative oxygen sensor	Oxygen and light sensor PpaA-PpsR
gi|660650313|gb|JMIW01000003.1|	148183	147791	393	2-vinyl bacteriochlorophyllide hydratase BchF (EC 4.2.1.-)	Chlorophyll Biosynthesis
gi|660650313|gb|JMIW01000003.1|	147794	146499	1296	Light-independent protochlorophyllide reductase subunit N (EC 1.18.-.-)	Chlorophyll Biosynthesis
gi|660650313|gb|JMIW01000003.1|	146496	144931	1566	Light-independent protochlorophyllide reductase subunit B (EC 1.18.-.-)	Chlorophyll Biosynthesis
gi|660650313|gb|JMIW01000003.1|	144941	141306	3636	Protoporphyrin IX Mg-chelatase subunit H (EC 6.6.1.1)	Chlorophyll Biosynthesis
gi|660650313|gb|JMIW01000003.1|	141289	140393	897	Light-independent protochlorophyllide reductase iron-sulfur ATP-binding protein ChlL (EC 1.18.-.-)	Chlorophyll Biosynthesis
gi|660650313|gb|JMIW01000003.1|	140396	139671	726	Mg-protoporphyrin O-methyltransferase (EC 2.1.1.11)	Chlorophyll Biosynthesis
gi|660650313|gb|JMIW01000003.1|	139674	138241	1434	PucC protein	- none -
gi|660650313|gb|JMIW01000003.1|	138160	137336	825	Photosynthetic reaction center H subunit	Photosystem II-type photosynthetic reaction center
gi|660650313|gb|JMIW01000003.1|	137345	136626	720	Putative photosynthetic complex assembly protein	Photosystem II-type photosynthetic reaction center
gi|660650313|gb|JMIW01000003.1|	136629	136147	483	InterPro IPR001092	- none -
gi|660650313|gb|JMIW01000003.1|	136147	135809	339	FIG00445662: hypothetical protein	- none -
gi|660650313|gb|JMIW01000003.1|	135812	134727	1086	Mg protoporphyrin IX monomethyl ester oxidative cyclase (aerobic) (EC 1.14.13.81)	Chlorophyll Biosynthesis
gi|660650313|gb|JMIW01000003.1|	134676	133939	738	FIG00444485: hypothetical protein	- none -
gi|660650313|gb|JMIW01000003.1|	133896	132676	1221	5-aminolevulinate synthase (EC 2.3.1.37)	Heme and Siroheme Biosynthesis
gi|660650313|gb|JMIW01000003.1|	132100	132579	480	Cytochrome c2	Soluble cytochromes and functionally related electron carriers
gi|660650313|gb|JMIW01000003.1|	131744	130968	777	hypothetical protein	- none -
gi|660650313|gb|JMIW01000003.1|	130362	130964	603	Putative phosphatidylglycerophosphate synthase	- none -
gi|660650313|gb|JMIW01000003.1|	129043	130362	1320	Nucleoside permease NupC	- none -
gi|660650313|gb|JMIW01000003.1|	126941	129079	2139	COG0398: uncharacterized membrane protein / PF00070 family, FAD-dependent NAD(P)-disulphide oxidoreductase	Mercuric reductase
gi|660650313|gb|JMIW01000003.1|	125759	126859	1101	NADH dehydrogenase-like protein / Selenide,water dikinase (EC 2.7.9.3)	tRNA modification Bacteria
gi|660650313|gb|JMIW01000003.1|	125509	123737	1773	Toxin secretion ABC transporter ATP-binding protein	- none -
gi|660650313|gb|JMIW01000003.1|	123737	122667	1071	RND efflux membrane fusion protein	- none -
gi|660650313|gb|JMIW01000003.1|	122625	121195	1431	Outer membrane component of multidrug efflux pump	- none -
gi|660650313|gb|JMIW01000003.1|	120628	121194	567	CTP:molybdopterin cytidylyltransferase	- none -
gi|660650313|gb|JMIW01000003.1|	119705	120643	939	Xanthine and CO dehydrogenases maturation factor, XdhC/CoxF family	Molybdenum cofactor biosynthesis; <br>Purine Utilization
gi|660650313|gb|JMIW01000003.1|	119216	119677	462	Cytochrome c2	Soluble cytochromes and functionally related electron carriers
gi|660650313|gb|JMIW01000003.1|	116925	119177	2253	Isoquinoline 1-oxidoreductase beta subunit (EC 1.3.99.16)	CBSS-314267.3.peg.390; <br>N-heterocyclic aromatic compound degradation
gi|660650313|gb|JMIW01000003.1|	116338	116000	339	Protein secretion chaperonin CsaA	- none -
gi|660650313|gb|JMIW01000003.1|	116337	116921	585	Isoquinoline 1-oxidoreductase alpha subunit (EC 1.3.99.16)	CBSS-314267.3.peg.390; <br>N-heterocyclic aromatic compound degradation

## Sheet: JL475
Contig	Start	Stop	Length (bp)	Function	Subsystem
gi|660646161|gb|JMIV01000004.1|	1983063	1982002	1062	ATPase required for both assembly of type IV secretion complex and secretion of T-DNA complex, VirB11	- none -
gi|660646161|gb|JMIV01000004.1|	1984228	1983086	1143	Inner membrane protein forms channel for type IV secretion of T-DNA complex (VirB10)	- none -
gi|660646161|gb|JMIV01000004.1|	1985093	1984266	828	Outer membrane and periplasm component of type IV secretion of T-DNA complex, has secretin-like domain, VirB9	- none -
gi|660646161|gb|JMIV01000004.1|	1986280	1985090	1191	Inner membrane protein of type IV secretion of T-DNA complex, VirB6	- none -
gi|660646161|gb|JMIV01000004.1|	1988724	1986277	2448	ATPase provides energy for both assembly of type IV secretion complex and secretion of T-DNA complex (VirB4)	- none -
gi|660646161|gb|JMIV01000004.1|	1989043	1988759	285	Inner membrane protein forms channel for type IV secretion of T-DNA complex, VirB3	- none -
gi|660646161|gb|JMIV01000004.1|	1989360	1989052	309	Major pilus subunit of type IV secretion complex, VirB2	- none -
gi|660646161|gb|JMIV01000004.1|	1990041	1989406	636	Membrane-bound lytic murein transglycosylase D precursor (EC 3.2.1.-)	CBSS-228410.1.peg.134; <br>CBSS-342610.3.peg.1536; <br>Murein Hydrolases
gi|660646161|gb|JMIV01000004.1|	1990618	1990196	423	hypothetical protein	- none -
gi|660646161|gb|JMIV01000004.1|	1990935	1992503	1569	FIG00636020: hypothetical protein	- none -
gi|660646161|gb|JMIV01000004.1|	1992628	1995342	2715	TonB-dependent receptor	Ton and Tol transport systems
gi|660646161|gb|JMIV01000004.1|	1996099	1995425	675	Phosphate regulon transcriptional regulatory protein PhoB (SphR)	High affinity phosphate transporter and control of PHO regulon; <br>PhoR-PhoB two-component regulatory system; <br>Phosphate metabolism
gi|660646161|gb|JMIV01000004.1|	1997246	1996227	1020	L-fuco-beta-pyranose dehydrogenase (EC 1.1.1.122)	- none -
gi|660646161|gb|JMIV01000004.1|	1998199	1997459	741	3-oxoacyl-[acyl-carrier protein] reductase (EC 1.1.1.100)	CBSS-246196.1.peg.364; <br>Fatty Acid Biosynthesis FASII
gi|660646161|gb|JMIV01000004.1|	1999601	1998459	1143	Butyryl-CoA dehydrogenase (EC 1.3.99.2)	- none -
gi|660646161|gb|JMIV01000004.1|	2000530	1999700	831	Flavodoxin reductases (ferredoxin-NADPH reductases) family 1	Anaerobic respiratory reductases
gi|660646161|gb|JMIV01000004.1|	2001726	2000692	1035	Ferric iron ABC transporter, iron-binding protein	Iron acquisition in Streptococcus
gi|660646161|gb|JMIV01000004.1|	2002692	2001802	891	Ferric iron ABC transporter, ATP-binding protein	Iron acquisition in Streptococcus
gi|660646161|gb|JMIV01000004.1|	2002851	2004539	1689	Ferric iron ABC transporter, permease protein	Iron acquisition in Streptococcus
gi|660646161|gb|JMIV01000004.1|	2004627	2005628	1002	Protoporphyrin IX Mg-chelatase subunit I (EC 6.6.1.1)	Chlorophyll Biosynthesis
gi|660646161|gb|JMIV01000004.1|	2005625	2007313	1689	Protoporphyrin IX Mg-chelatase subunit D (EC 6.6.1.1)	Chlorophyll Biosynthesis
gi|660646161|gb|JMIV01000004.1|	2007310	2008203	894	Predicted hydrolases or acyltransferases (alpha/beta hydrolase superfamily)	- none -
gi|660646161|gb|JMIV01000004.1|	2008217	2008378	162	hypothetical protein	- none -
gi|660646161|gb|JMIV01000004.1|	2009102	2008380	723	Hydroxyneurosporene synthase	- none -
gi|660646161|gb|JMIV01000004.1|	2010808	2009222	1587	Methoxyneurosporene dehydrogenase (EC 1.14.99.-)	- none -
gi|660646161|gb|JMIV01000004.1|	2010940	2012070	1131	Hydroxyneurosporene methyltransferase (EC 2.1.1.-)	- none -
gi|660646161|gb|JMIV01000004.1|	2012203	2013141	939	2-desacetyl-2-hydroxyethyl bacteriochlorophyllide A dehydrogenase BchC	Chlorophyll Biosynthesis
gi|660646161|gb|JMIV01000004.1|	2013138	2014127	990	Chlorophyllide reductase subunit BchX (EC 1.18.-.-)	Chlorophyll Biosynthesis
gi|660646161|gb|JMIV01000004.1|	2014166	2015683	1518	Chlorophyllide reductase subunit BchY (EC 1.18.-.-)	Chlorophyll Biosynthesis
gi|660646161|gb|JMIV01000004.1|	2015680	2017125	1446	Chlorophyllide reductase subunit BchZ (EC 1.18.-.-)	Chlorophyll Biosynthesis
gi|660646161|gb|JMIV01000004.1|	2017273	2017443	171	Light-harvesting LHI, beta subunit	Bacterial light-harvesting proteins; <br>Photosystem II-type photosynthetic reaction center
gi|660646161|gb|JMIV01000004.1|	2017513	2017659	147	Light-harvesting LHI, alpha subunit	Bacterial light-harvesting proteins; <br>Photosystem II-type photosynthetic reaction center
gi|660646161|gb|JMIV01000004.1|	2017764	2018597	834	Photosynthetic reaction center L subunit	Photosystem II-type photosynthetic reaction center
gi|660646161|gb|JMIV01000004.1|	2018602	2019525	924	Photosynthetic reaction center M subunit	Photosystem II-type photosynthetic reaction center
gi|660646161|gb|JMIV01000004.1|	2019915	2019652	264	hypothetical protein	- none -
gi|660646161|gb|JMIV01000004.1|	2020417	2019923	495	Tryptophan-rich sensory protein precursor	- none -
gi|660646161|gb|JMIV01000004.1|	2021618	2020422	1197	Geranylgeranyl hydrogenase BchP; Geranylgeranyl diphosphate reductase (EC 1.3.1.83)	Chlorophyll Biosynthesis; <br>Isoprenoinds for Quinones; <br>Polyprenyl Diphosphate Biosynthesis
gi|660646161|gb|JMIV01000004.1|	2022955	2021615	1341	Bacteriochlorophyll synthase 44.5 kDa chain	- none -
gi|660646161|gb|JMIV01000004.1|	2023764	2022955	810	Chlorophyll a synthase ChlG (EC 2.5.1.62)	Chlorophyll Biosynthesis
gi|660646161|gb|JMIV01000004.1|	2025512	2024091	1422	Regulator of carotenoid biosynthesis; Transcriptional regulator, PpsR	Oxygen and light sensor PpaA-PpsR
gi|660646161|gb|JMIV01000004.1|	2026436	2025525	912	Heme-binding SCHIC domain protein, putative oxygen sensor	Oxygen and light sensor PpaA-PpsR
gi|660646161|gb|JMIV01000004.1|	2026853	2027233	381	2-vinyl bacteriochlorophyllide hydratase BchF (EC 4.2.1.-)	Chlorophyll Biosynthesis
gi|660646161|gb|JMIV01000004.1|	2027230	2028537	1308	Light-independent protochlorophyllide reductase subunit N (EC 1.18.-.-)	Chlorophyll Biosynthesis
gi|660646161|gb|JMIV01000004.1|	2028541	2030097	1557	Light-independent protochlorophyllide reductase subunit B (EC 1.18.-.-)	Chlorophyll Biosynthesis
gi|660646161|gb|JMIV01000004.1|	2030087	2033719	3633	Protoporphyrin IX Mg-chelatase subunit H (EC 6.6.1.1)	Chlorophyll Biosynthesis
gi|660646161|gb|JMIV01000004.1|	2033739	2034635	897	Light-independent protochlorophyllide reductase iron-sulfur ATP-binding protein ChlL (EC 1.18.-.-)	Chlorophyll Biosynthesis
gi|660646161|gb|JMIV01000004.1|	2034632	2035342	711	Mg-protoporphyrin O-methyltransferase (EC 2.1.1.11)	Chlorophyll Biosynthesis
gi|660646161|gb|JMIV01000004.1|	2035339	2036775	1437	PucC protein	- none -
gi|660646161|gb|JMIV01000004.1|	2036863	2037672	810	Photosynthetic reaction center H subunit	Photosystem II-type photosynthetic reaction center
gi|660646161|gb|JMIV01000004.1|	2037663	2038379	717	Putative photosynthetic complex assembly protein	Photosystem II-type photosynthetic reaction center
gi|660646161|gb|JMIV01000004.1|	2038376	2038858	483	InterPro IPR001092	- none -
gi|660646161|gb|JMIV01000004.1|	2038858	2039187	330	FIG00445662: hypothetical protein	- none -
gi|660646161|gb|JMIV01000004.1|	2039184	2040245	1062	Mg protoporphyrin IX monomethyl ester oxidative cyclase (aerobic) (EC 1.14.13.81)	Chlorophyll Biosynthesis
gi|660646161|gb|JMIV01000004.1|	2040239	2041033	795	FIG00444485: hypothetical protein	- none -
gi|660646161|gb|JMIV01000004.1|	2041053	2042276	1224	5-aminolevulinate synthase (EC 2.3.1.37)	Heme and Siroheme Biosynthesis
gi|660646161|gb|JMIV01000004.1|	2042862	2042263	600	Pseudoazurin	Copper transport and blue copper proteins
gi|660646161|gb|JMIV01000004.1|	2043412	2042957	456	Cytochrome c2	Soluble cytochromes and functionally related electron carriers
gi|660646161|gb|JMIV01000004.1|	2043705	2044508	804	hypothetical protein	- none -
gi|660646161|gb|JMIV01000004.1|	2045114	2044512	603	Putative phosphatidylglycerophosphate synthase	- none -
gi|660646161|gb|JMIV01000004.1|	2046397	2045114	1284	Na+ dependent nucleoside transporter precursor	- none -
gi|660646161|gb|JMIV01000004.1|	2048543	2046402	2142	COG0398: uncharacterized membrane protein / PF00070 family, FAD-dependent NAD(P)-disulphide oxidoreductase	Mercuric reductase
gi|660646161|gb|JMIV01000004.1|	2049697	2048588	1110	NADH dehydrogenase-like protein	- none -
gi|660646161|gb|JMIV01000004.1|	2049902	2051668	1767	Toxin secretion ABC transporter ATP-binding protein	- none -
gi|660646161|gb|JMIV01000004.1|	2051671	2052708	1038	RND efflux membrane fusion protein	- none -
gi|660646161|gb|JMIV01000004.1|	2052711	2054177	1467	Outer membrane component of multidrug efflux pump	- none -
gi|660646161|gb|JMIV01000004.1|	2054240	2056102	1863	Predicted signal-transduction protein containing cAMP-binding and CBS domains	CBSS-211586.9.peg.2560; <br>CBSS-342610.3.peg.1536; <br>cAMP signaling in bacteria
gi|660646161|gb|JMIV01000004.1|	2056104	2056781	678	DNA polymerase III epsilon subunit (EC 2.7.7.7)	CBSS-228410.1.peg.134; <br>CBSS-342610.3.peg.1536
gi|660646161|gb|JMIV01000004.1|	2056901	2057266	366	FIG152265: Sodium:solute symporter associated protein	CBSS-211586.9.peg.2560
gi|660646161|gb|JMIV01000004.1|	2057279	2059054	1776	Acetate permease ActP (cation/acetate symporter)	CBSS-211586.9.peg.2560; <br>Pyruvate metabolism II: acetyl-CoA, acetogenesis from pyruvate
gi|660646161|gb|JMIV01000004.1|	2059225	2062617	3393	Sensor histidine kinase	- none -
gi|660646161|gb|JMIV01000004.1|	2063219	2062575	645	Transcriptional regulator, LuxR family	- none -
gi|660646161|gb|JMIV01000004.1|	2065165	2063234	1932	Acetyl-coenzyme A synthetase (EC 6.2.1.1)	Pyruvate metabolism II: acetyl-CoA, acetogenesis from pyruvate
gi|660646161|gb|JMIV01000004.1|	2065315	2066724	1410	FIG00637173: hypothetical protein	- none -
gi|660646161|gb|JMIV01000004.1|	2067502	2066831	672	Outer membrane protein W precursor	- none -
gi|660646161|gb|JMIV01000004.1|	2067711	2068415	705	transcriptional regulator, Crp/Fnr family	Oxidative stress

## Sheet: NAP1
Contig	Start	Stop	Length (bp)	Function	Subsystem
gi|85687571|gb|AAMW01000003.1|	1861708	1860659	1050	ATPase required for both assembly of type IV secretion complex and secretion of T-DNA complex, VirB11	Vir-like type 4 secretion system
gi|85687571|gb|AAMW01000003.1|	1862866	1861730	1137	Inner membrane protein of type IV secretion of T-DNA complex, TonB-like, VirB10	Vir-like type 4 secretion system
gi|85687571|gb|AAMW01000003.1|	1863725	1862880	846	Outer membrane and periplasm component of type IV secretion of T-DNA complex, has secretin-like domain, VirB9	Vir-like type 4 secretion system
gi|85687571|gb|AAMW01000003.1|	1864909	1863725	1185	Inner membrane protein of type IV secretion of T-DNA complex, VirB6	Vir-like type 4 secretion system
gi|85687571|gb|AAMW01000003.1|	1867356	1864906	2451	ATPase required for both assembly of type IV secretion complex and secretion of T-DNA complex, VirB4	Vir-like type 4 secretion system
gi|85687571|gb|AAMW01000003.1|	1867676	1867392	285	Inner membrane protein forms channel for type IV secretion of T-DNA complex, VirB3	Vir-like type 4 secretion system
gi|85687571|gb|AAMW01000003.1|	1867990	1867685	306	Major pilus subunit of type IV secretion complex, VirB2	Vir-like type 4 secretion system
gi|85687571|gb|AAMW01000003.1|	1868719	1868039	681	Membrane-bound lytic murein transglycosylase D precursor (EC 3.2.1.-)	CBSS-228410.1.peg.134; <br>CBSS-342610.3.peg.1536; <br>Murein Hydrolases
gi|85687571|gb|AAMW01000003.1|	1869424	1869002	423	FIG00636946: hypothetical protein	- none -
gi|85687571|gb|AAMW01000003.1|	1869753	1871315	1563	FIG00636020: hypothetical protein	- none -
gi|85687571|gb|AAMW01000003.1|	1869767	1869579	189	hypothetical protein	- none -
gi|85687571|gb|AAMW01000003.1|	1871434	1874142	2709	TonB-dependent receptor	Ton and Tol transport systems
gi|85687571|gb|AAMW01000003.1|	1874915	1874229	687	Phosphate regulon transcriptional regulatory protein PhoB (SphR)	High affinity phosphate transporter and control of PHO regulon; <br>PhoR-PhoB two-component regulatory system; <br>Phosphate metabolism
gi|85687571|gb|AAMW01000003.1|	1876072	1875050	1023	L-fuco-beta-pyranose dehydrogenase (EC 1.1.1.122)	- none -
gi|85687571|gb|AAMW01000003.1|	1877007	1876267	741	3-oxoacyl-[acyl-carrier protein] reductase (EC 1.1.1.100)	Fatty Acid Biosynthesis FASII
gi|85687571|gb|AAMW01000003.1|	1877450	1877145	306	hypothetical protein	- none -
gi|85687571|gb|AAMW01000003.1|	1878690	1877548	1143	Butyryl-CoA dehydrogenase (EC 1.3.99.2)	- none -
gi|85687571|gb|AAMW01000003.1|	1879178	1878783	396	hypothetical protein	- none -
gi|85687571|gb|AAMW01000003.1|	1880140	1879265	876	Flavodoxin reductases (ferredoxin-NADPH reductases) family 1	Anaerobic respiratory reductases
gi|85687571|gb|AAMW01000003.1|	1881295	1880249	1047	Ferric iron ABC transporter, iron-binding protein	Iron acquisition in Streptococcus
gi|85687571|gb|AAMW01000003.1|	1882381	1881356	1026	Ferric iron ABC transporter, ATP-binding protein	Iron acquisition in Streptococcus
gi|85687571|gb|AAMW01000003.1|	1882414	1884087	1674	Ferric iron ABC transporter, permease protein	Iron acquisition in Streptococcus
gi|85687571|gb|AAMW01000003.1|	1884165	1885166	1002	Protoporphyrin IX Mg-chelatase subunit I (EC 6.6.1.1)	Chlorophyll Biosynthesis
gi|85687571|gb|AAMW01000003.1|	1885163	1886833	1671	Protoporphyrin IX Mg-chelatase subunit D (EC 6.6.1.1)	Chlorophyll Biosynthesis
gi|85687571|gb|AAMW01000003.1|	1886830	1887723	894	Predicted hydrolases or acyltransferases (alpha/beta hydrolase superfamily)	- none -
gi|85687571|gb|AAMW01000003.1|	1887739	1887930	192	hypothetical protein	- none -
gi|85687571|gb|AAMW01000003.1|	1888659	1887937	723	Hydroxyneurosporene synthase	Carotenoids
gi|85687571|gb|AAMW01000003.1|	1890353	1888779	1575	Methoxyneurosporene dehydrogenase (EC 1.14.99.-)	Carotenoids
gi|85687571|gb|AAMW01000003.1|	1890478	1891611	1134	Hydroxyneurosporene methyltransferase (EC 2.1.1.210)	Carotenoids
gi|85687571|gb|AAMW01000003.1|	1891750	1892685	936	2-desacetyl-2-hydroxyethyl bacteriochlorophyllide A dehydrogenase BchC	Chlorophyll Biosynthesis
gi|85687571|gb|AAMW01000003.1|	1892682	1893671	990	Chlorophyllide reductase subunit BchX (EC 1.18.-.-)	Chlorophyll Biosynthesis
gi|85687571|gb|AAMW01000003.1|	1893766	1895202	1437	Chlorophyllide reductase subunit BchY (EC 1.18.-.-)	Chlorophyll Biosynthesis
gi|85687571|gb|AAMW01000003.1|	1895199	1896656	1458	Chlorophyllide reductase subunit BchZ (EC 1.18.-.-)	Chlorophyll Biosynthesis
gi|85687571|gb|AAMW01000003.1|	1896777	1896935	159	Light-harvesting LHI, beta subunit	Bacterial light-harvesting proteins; <br>Photosystem II-type photosynthetic reaction center
gi|85687571|gb|AAMW01000003.1|	1897022	1897150	129	Light-harvesting LHI, alpha subunit	Bacterial light-harvesting proteins; <br>Photosystem II-type photosynthetic reaction center
gi|85687571|gb|AAMW01000003.1|	1897279	1898115	837	Photosynthetic reaction center L subunit	Photosystem II-type photosynthetic reaction center
gi|85687571|gb|AAMW01000003.1|	1898115	1899041	927	Photosynthetic reaction center M subunit	Photosystem II-type photosynthetic reaction center
gi|85687571|gb|AAMW01000003.1|	1899323	1899189	135	hypothetical protein	- none -
gi|85687571|gb|AAMW01000003.1|	1899911	1899648	264	hypothetical protein	- none -
gi|85687571|gb|AAMW01000003.1|	1900416	1899928	489	Tryptophan-rich sensory protein precursor	- none -
gi|85687571|gb|AAMW01000003.1|	1901659	1900451	1209	Geranylgeranyl hydrogenase BchP; Geranylgeranyl diphosphate reductase (EC 1.3.1.83)	Chlorophyll Biosynthesis; <br>Isoprenoinds for Quinones; <br>Polyprenyl Diphosphate Biosynthesis
gi|85687571|gb|AAMW01000003.1|	1903017	1901656	1362	Bacteriochlorophyll synthase 44.5 kDa chain	- none -
gi|85687571|gb|AAMW01000003.1|	1903763	1903017	747	Chlorophyll a synthase ChlG (EC 2.5.1.62)	Chlorophyll Biosynthesis
gi|85687571|gb|AAMW01000003.1|	1905641	1904217	1425	Regulator of carotenoid biosynthesis; Transcriptional regulator, PpsR	Carotenoids; <br>Oxygen and light sensor PpaA-PpsR
gi|85687571|gb|AAMW01000003.1|	1906569	1905655	915	Heme-binding SCHIC domain protein, putative oxygen sensor	Oxygen and light sensor PpaA-PpsR
gi|85687571|gb|AAMW01000003.1|	1906955	1907368	414	2-vinyl bacteriochlorophyllide hydratase BchF (EC 4.2.1.-)	Carotenoids; <br>Chlorophyll Biosynthesis
gi|85687571|gb|AAMW01000003.1|	1907365	1908663	1299	Light-independent protochlorophyllide reductase subunit N (EC 1.18.-.-)	Chlorophyll Biosynthesis
gi|85687571|gb|AAMW01000003.1|	1908714	1910228	1515	Light-independent protochlorophyllide reductase subunit B (EC 1.18.-.-)	Chlorophyll Biosynthesis
gi|85687571|gb|AAMW01000003.1|	1910275	1913856	3582	Protoporphyrin IX Mg-chelatase subunit H (EC 6.6.1.1)	Chlorophyll Biosynthesis
gi|85687571|gb|AAMW01000003.1|	1913871	1914767	897	Light-independent protochlorophyllide reductase iron-sulfur ATP-binding protein ChlL (EC 1.18.-.-)	Chlorophyll Biosynthesis
gi|85687571|gb|AAMW01000003.1|	1914767	1915474	708	Mg-protoporphyrin O-methyltransferase (EC 2.1.1.11)	Chlorophyll Biosynthesis
gi|85687571|gb|AAMW01000003.1|	1915471	1916904	1434	PucC protein	- none -
gi|85687571|gb|AAMW01000003.1|	1916990	1917817	828	Photosynthetic reaction center H subunit	Photosystem II-type photosynthetic reaction center
gi|85687571|gb|AAMW01000003.1|	1917808	1918530	723	Putative photosynthetic complex assembly protein	Photosystem II-type photosynthetic reaction center
gi|85687571|gb|AAMW01000003.1|	1918527	1919006	480	hypothetical protein	- none -
gi|85687571|gb|AAMW01000003.1|	1919010	1919351	342	FIG00445662: hypothetical protein	- none -
gi|85687571|gb|AAMW01000003.1|	1919348	1920409	1062	Mg protoporphyrin IX monomethyl ester oxidative cyclase (aerobic) (EC 1.14.13.81)	Chlorophyll Biosynthesis
gi|85687571|gb|AAMW01000003.1|	1920403	1921242	840	FIG00444485: hypothetical protein	- none -
gi|85687571|gb|AAMW01000003.1|	1921239	1922501	1263	5-aminolevulinate synthase (EC 2.3.1.37)	Heme and Siroheme Biosynthesis
gi|85687571|gb|AAMW01000003.1|	1923112	1922639	474	Cytochrome c2	Soluble cytochromes and functionally related electron carriers
gi|85687571|gb|AAMW01000003.1|	1923401	1924204	804	hypothetical protein	- none -
gi|85687571|gb|AAMW01000003.1|	1924814	1924212	603	Putative phosphatidylglycerophosphate synthase	- none -
gi|85687571|gb|AAMW01000003.1|	1926096	1924819	1278	Nucleoside permease NupC	- none -
gi|85687571|gb|AAMW01000003.1|	1928315	1926135	2181	COG0398: uncharacterized membrane protein / PF00070 family, FAD-dependent NAD(P)-disulphide oxidoreductase	Mercuric reductase
gi|85687571|gb|AAMW01000003.1|	1929455	1928328	1128	NADH dehydrogenase-like protein	- none -
gi|85687571|gb|AAMW01000003.1|	1929700	1931409	1710	Toxin secretion ABC transporter ATP-binding protein	- none -
gi|85687571|gb|AAMW01000003.1|	1931406	1932452	1047	RND efflux membrane fusion protein	- none -
gi|85687571|gb|AAMW01000003.1|	1932455	1933927	1473	Outer membrane component of multidrug efflux pump	- none -
gi|85687571|gb|AAMW01000003.1|	1935859	1933934	1926	Acetyl-coenzyme A synthetase (EC 6.2.1.1)	Pyruvate metabolism II: acetyl-CoA, acetogenesis from pyruvate
gi|85687571|gb|AAMW01000003.1|	1936492	1935914	579	CTP:molybdopterin cytidylyltransferase	- none -
gi|85687571|gb|AAMW01000003.1|	1937429	1936485	945	Hypothetical protein YagQ	- none -
gi|85687571|gb|AAMW01000003.1|	1937875	1937435	441	Cytochrome c2	Soluble cytochromes and functionally related electron carriers
gi|85687571|gb|AAMW01000003.1|	1940144	1937892	2253	Isoquinoline 1-oxidoreductase beta subunit (EC 1.3.99.16)	CBSS-314267.3.peg.390; <br>N-heterocyclic aromatic compound degradation
gi|85687571|gb|AAMW01000003.1|	1940627	1940148	480	Isoquinoline 1-oxidoreductase alpha subunit (EC 1.3.99.16)	CBSS-314267.3.peg.390; <br>N-heterocyclic aromatic compound degradation
gi|85687571|gb|AAMW01000003.1|	1940704	1941045	342	Protein secretion chaperonin CsaA	- none -

## Sheet: YT30
Contig	Start	Stop	Length (bp)	Function	Subsystem
contig00002	234382	233348	1035	ATPase provides energy for both assembly of type IV secretion complex and secretion of T-DNA complex (VirB11)	- none -
contig00002	235531	234404	1128	Inner membrane protein forms channel for type IV secretion of T-DNA complex (VirB10)	- none -
contig00002	236396	235581	816	Forms the bulk of type IV secretion complex that spans outer membrane and periplasm (VirB9)	- none -
contig00002	237592	236393	1200	Inner membrane protein of type IV secretion of T-DNA complex, VirB6	- none -
contig00002	240033	237592	2442	ATPase provides energy for both assembly of type IV secretion complex and secretion of T-DNA complex (VirB4)	- none -
contig00002	240379	240068	312	Inner membrane protein forms channel for type IV secretion of T-DNA complex, VirB3	- none -
contig00002	240727	240404	324	Major pilus subunit of type IV secretion complex, VirB2	- none -
contig00002	241436	240777	660	Membrane-bound lytic murein transglycosylase D precursor (EC 3.2.1.-)	CBSS-228410.1.peg.134; <br>CBSS-342610.3.peg.1536; <br>Murein Hydrolases
contig00002	242055	241669	387	hypothetical protein	- none -
contig00002	242393	243958	1566	FIG00636020: hypothetical protein	- none -
contig00002	244077	246791	2715	TonB-dependent receptor	Ton and Tol transport systems
contig00002	247771	246812	960	L-fuco-beta-pyranose dehydrogenase (EC 1.1.1.122)	- none -
contig00002	248386	247841	546	oxidoreductase, short-chain dehydrogenase/reductase family	- none -
contig00002	249197	248994	204	hypothetical protein	- none -
contig00002	249754	249386	369	hypothetical protein	- none -
contig00002	251434	250292	1143	Butyryl-CoA dehydrogenase (EC 1.3.99.2)	- none -
contig00002	251686	252861	1176	D-amino acid oxidase	- none -
contig00002	252961	253491	531	hypothetical protein	- none -
contig00002	254735	253605	1131	Serine-type D-Ala-D-Ala carboxypeptidase( EC:3.4.16.4 )	- none -
contig00002	254788	255312	525	Transcriptional regulator, AsnC family	- none -
contig00002	256148	255333	816	Flavodoxin reductases (ferredoxin-NADPH reductases) family 1	Anaerobic respiratory reductases
contig00002	257358	256273	1086	Ferric iron ABC transporter, iron-binding protein	Iron acquisition in Streptococcus
contig00002	258401	257382	1020	Ferric iron ABC transporter, ATP-binding protein	Iron acquisition in Streptococcus
contig00002	258425	260161	1737	Ferric iron ABC transporter, permease protein	Iron acquisition in Streptococcus
contig00002	260234	261235	1002	Protoporphyrin IX Mg-chelatase subunit I (EC 6.6.1.1)	Chlorophyll Biosynthesis
contig00002	261232	262935	1704	Protoporphyrin IX Mg-chelatase subunit D (EC 6.6.1.1)	Chlorophyll Biosynthesis
contig00002	262932	263834	903	Predicted hydrolases or acyltransferases (alpha/beta hydrolase superfamily)	- none -
contig00002	263831	263995	165	hypothetical protein	- none -
contig00002	264753	264007	747	Hydroxyneurosporene synthase	- none -
contig00002	266465	264846	1620	Methoxyneurosporene dehydrogenase (EC 1.14.99.-)	- none -
contig00002	266553	267677	1125	Hydroxyneurosporene methyltransferase (EC 2.1.1.-)	- none -
contig00002	267818	268753	936	2-desacetyl-2-hydroxyethyl bacteriochlorophyllide A dehydrogenase BchC	Chlorophyll Biosynthesis
contig00002	268750	269739	990	Chlorophyllide reductase subunit BchX (EC 1.18.-.-)	Chlorophyll Biosynthesis
contig00002	269739	271289	1551	Chlorophyllide reductase subunit BchY (EC 1.18.-.-)	Chlorophyll Biosynthesis
contig00002	271286	272782	1497	Chlorophyllide reductase subunit BchZ (EC 1.18.-.-)	Chlorophyll Biosynthesis
contig00002	272925	273077	153	hypothetical protein	- none -
contig00002	273164	273364	201	hypothetical protein	- none -
contig00002	273464	274288	825	Photosynthetic reaction center L subunit	- none -
contig00002	274303	275226	924	Photosynthetic reaction center M subunit	- none -
contig00002	275747	275869	123	hypothetical protein	- none -
contig00002	275757	275488	270	hypothetical protein	- none -
contig00002	276323	275829	495	Tryptophan-rich sensory protein precursor	- none -
contig00002	277519	276323	1197	Geranylgeranyl hydrogenase BchP; Geranylgeranyl diphosphate reductase (EC 1.3.1.83)	Chlorophyll Biosynthesis; <br>Isoprenoinds for Quinones; <br>Polyprenyl Diphosphate Biosynthesis
contig00002	278880	277516	1365	Bacteriochlorophyll synthase 44.5 kDa chain	- none -
contig00002	279782	278880	903	Chlorophyll a synthase ChlG (EC 2.5.1.62)	Chlorophyll Biosynthesis
contig00002	281407	279986	1422	Regulator of carotenoid biosynthesis; Transcriptional regulator, PpsR	Oxygen and light sensor PpaA-PpsR
contig00002	282382	281420	963	Heme-binding SCHIC domain protein, putative oxygen sensor	Oxygen and light sensor PpaA-PpsR
contig00002	282634	283179	546	2-vinyl bacteriochlorophyllide hydratase BchF (EC 4.2.1.-)	Chlorophyll Biosynthesis
contig00002	283176	284480	1305	Light-independent protochlorophyllide reductase subunit N (EC 1.18.-.-)	Chlorophyll Biosynthesis
contig00002	284483	286060	1578	Light-independent protochlorophyllide reductase subunit B (EC 1.18.-.-)	Chlorophyll Biosynthesis
contig00002	286050	289682	3633	Protoporphyrin IX Mg-chelatase subunit H (EC 6.6.1.1)	Chlorophyll Biosynthesis
contig00002	289672	290598	927	Light-independent protochlorophyllide reductase iron-sulfur ATP-binding protein ChlL (EC 1.18.-.-)	Chlorophyll Biosynthesis
contig00002	290595	291305	711	Mg-protoporphyrin O-methyltransferase (EC 2.1.1.11)	Chlorophyll Biosynthesis
contig00002	291335	292738	1404	PucC protein	- none -
contig00002	292785	293597	813	Photosynthetic reaction center H subunit	- none -
contig00002	293588	294340	753	Putative photosynthetic complex assembly protein	- none -
contig00002	294337	294852	516	InterPro IPR001092	- none -
contig00002	294852	295169	318	FIG00445662: hypothetical protein	- none -
contig00002	295166	296254	1089	Mg protoporphyrin IX monomethyl ester oxidative cyclase (aerobic) (EC 1.14.13.81)	Chlorophyll Biosynthesis
contig00002	296248	297030	783	FIG00444485: hypothetical protein	- none -
contig00002	297063	298283	1221	5-aminolevulinate synthase (EC 2.3.1.37)	Heme and Siroheme Biosynthesis
contig00002	298961	298392	570	Pseudoazurin	Copper transport and blue copper proteins
contig00002	299176	299991	816	hypothetical protein	- none -
contig00002	300597	299995	603	Putative phosphatidylglycerophosphate synthase	- none -
contig00002	301887	300607	1281	Nucleoside permease NupC	- none -
contig00002	304038	301900	2139	COG0398: uncharacterized membrane protein / PF00070 family, FAD-dependent NAD(P)-disulphide oxidoreductase	Mercuric reductase
contig00002	305205	304084	1122	NADH dehydrogenase-like protein / Selenide,water dikinase (EC 2.7.9.3)	tRNA modification Bacteria
contig00002	305408	305295	114	hypothetical protein	- none -
contig00002	305450	307234	1785	Toxin secretion ABC transporter ATP-binding protein	- none -
contig00002	307231	308277	1047	RND efflux membrane fusion protein	- none -
contig00002	308281	309765	1485	Outer membrane component of multidrug efflux pump	- none -
contig00002	311769	309769	2001	Acetyl-coenzyme A synthetase (EC 6.2.1.1)	Pyruvate metabolism II: acetyl-CoA, acetogenesis from pyruvate
contig00002	311837	312172	336	Protein secretion chaperonin CsaA	- none -

## Sheet: HWDM-33
Contig	Start	Stop	Length (bp)	Function	Subsystem
gi|823477981|gb|LBHU01000004.1|	24430	23456	975	ATPase required for both assembly of type IV secretion complex and secretion of T-DNA complex, VirB11	- none -
gi|823477981|gb|LBHU01000004.1|	25480	24437	1044	Inner membrane protein forms channel for type IV secretion of T-DNA complex (VirB10)	- none -
gi|823477981|gb|LBHU01000004.1|	26193	25477	717	Outer membrane and periplasm component of type IV secretion of T-DNA complex, has secretin-like domain, VirB9	- none -
gi|823477981|gb|LBHU01000004.1|	26951	26193	759	Inner membrane protein forms channel for type IV secretion of T-DNA complex (VirB8)	- none -
gi|823477981|gb|LBHU01000004.1|	28174	26948	1227	Inner membrane protein of type IV secretion of T-DNA complex, VirB6	- none -
gi|823477981|gb|LBHU01000004.1|	30546	28174	2373	ATPase provides energy for both assembly of type IV secretion complex and secretion of T-DNA complex (VirB4)	- none -
gi|823477981|gb|LBHU01000004.1|	30830	30543	288	Inner membrane protein forms channel for type IV secretion of T-DNA complex, VirB3	- none -
gi|823477981|gb|LBHU01000004.1|	31118	30975	144	hypothetical protein	- none -
gi|823477981|gb|LBHU01000004.1|	31822	31205	618	Microcystin dependent protein	- none -
gi|823477981|gb|LBHU01000004.1|	32499	31888	612	Microcystin dependent protein	- none -
gi|823477981|gb|LBHU01000004.1|	33162	32614	549	hypothetical protein	- none -
gi|823477981|gb|LBHU01000004.1|	33583	33263	321	Major pilus subunit of type IV secretion complex, VirB2	- none -
gi|823477981|gb|LBHU01000004.1|	33682	34683	1002	Protoporphyrin IX Mg-chelatase subunit I (EC 6.6.1.1)	Chlorophyll Biosynthesis
gi|823477981|gb|LBHU01000004.1|	34680	36392	1713	Protoporphyrin IX Mg-chelatase subunit D (EC 6.6.1.1)	Chlorophyll Biosynthesis
gi|823477981|gb|LBHU01000004.1|	36401	37276	876	Predicted hydrolases or acyltransferases (alpha/beta hydrolase superfamily)	- none -
gi|823477981|gb|LBHU01000004.1|	38112	37393	720	Hydroxyneurosporene dehydrogenase (EC 1.-.-.-)	- none -
gi|823477981|gb|LBHU01000004.1|	39776	38232	1545	Methoxyneurosporene dehydrogenase (EC 1.14.99.-)	- none -
gi|823477981|gb|LBHU01000004.1|	39836	41014	1179	Hydroxyneurosporene methyltransferase (EC 2.1.1.210)	- none -
gi|823477981|gb|LBHU01000004.1|	41131	42066	936	2-desacetyl-2-hydroxyethyl bacteriochlorophyllide A dehydrogenase BchC	Chlorophyll Biosynthesis
gi|823477981|gb|LBHU01000004.1|	42063	43049	987	Chlorophyllide reductase subunit BchX (EC 1.18.-.-)	Chlorophyll Biosynthesis
gi|823477981|gb|LBHU01000004.1|	43053	44600	1548	Chlorophyllide reductase subunit BchY (EC 1.18.-.-)	Chlorophyll Biosynthesis
gi|823477981|gb|LBHU01000004.1|	44597	46042	1446	Chlorophyllide reductase subunit BchZ (EC 1.18.-.-)	Chlorophyll Biosynthesis
gi|823477981|gb|LBHU01000004.1|	46039	46170	132	hypothetical protein	- none -
gi|823477981|gb|LBHU01000004.1|	46163	46321	s	hypothetical protein	- none -
gi|823477981|gb|LBHU01000004.1|	46680	47504	825	Photosynthetic reaction center L subunit	- none -
gi|823477981|gb|LBHU01000004.1|	47519	48496	978	Photosynthetic reaction center M subunit	- none -
gi|823477981|gb|LBHU01000004.1|	48493	49548	1056	Photosynthetic reaction center cytochrome c subunit	- none -
gi|823477981|gb|LBHU01000004.1|	49876	49622	255	hypothetical protein	- none -
gi|823477981|gb|LBHU01000004.1|	50392	49904	489	Tryptophan-rich sensory protein precursor	- none -
gi|823477981|gb|LBHU01000004.1|	51585	50389	1197	Geranylgeranyl hydrogenase BchP; Geranylgeranyl reductase (EC 1.3.1.83)	Chlorophyll Biosynthesis
gi|823477981|gb|LBHU01000004.1|	52901	51582	1320	Bacteriochlorophyll synthase 44.5 kDa chain	- none -
gi|823477981|gb|LBHU01000004.1|	53746	52898	849	Chlorophyll a synthase ChlG (EC 2.5.1.62)	Chlorophyll Biosynthesis
gi|823477981|gb|LBHU01000004.1|	55291	53870	1422	Regulator of carotenoid biosynthesis; Transcriptional regulator, PpsR	Oxygen and light sensor PpaA-PpsR
gi|823477981|gb|LBHU01000004.1|	56141	55305	837	Heme-binding SCHIC domain protein, putative oxygen sensor	Oxygen and light sensor PpaA-PpsR
gi|823477981|gb|LBHU01000004.1|	56483	56989	507	2-vinyl bacteriochlorophyllide hydratase BchF (EC 4.2.1.-)	Chlorophyll Biosynthesis
gi|823477981|gb|LBHU01000004.1|	56986	58281	1296	Light-independent protochlorophyllide reductase subunit N (EC 1.18.-.-)	Chlorophyll Biosynthesis
gi|823477981|gb|LBHU01000004.1|	58286	59821	1536	Light-independent protochlorophyllide reductase subunit B (EC 1.18.-.-)	Chlorophyll Biosynthesis
gi|823477981|gb|LBHU01000004.1|	59835	63398	3564	Protoporphyrin IX Mg-chelatase subunit H (EC 6.6.1.1)	Chlorophyll Biosynthesis
gi|823477981|gb|LBHU01000004.1|	63408	64307	900	Light-independent protochlorophyllide reductase iron-sulfur ATP-binding protein ChlL (EC 1.18.-.-)	Chlorophyll Biosynthesis
gi|823477981|gb|LBHU01000004.1|	64307	65038	732	Mg-protoporphyrin O-methyltransferase (EC 2.1.1.11)	Chlorophyll Biosynthesis
gi|823477981|gb|LBHU01000004.1|	65038	66465	1428	PucC protein	- none -
gi|823477981|gb|LBHU01000004.1|	66487	67239	753	Photosynthetic reaction center H subunit	- none -
gi|823477981|gb|LBHU01000004.1|	67236	67865	630	Putative photosynthetic complex assembly protein	- none -
gi|823477981|gb|LBHU01000004.1|	67862	68347	486	hypothetical protein	- none -
gi|823477981|gb|LBHU01000004.1|	68344	68631	288	hypothetical protein	- none -
gi|823477981|gb|LBHU01000004.1|	68628	69689	1062	Mg protoporphyrin IX monomethyl ester oxidative cyclase (aerobic) (EC 1.14.13.81)	Chlorophyll Biosynthesis
gi|823477981|gb|LBHU01000004.1|	69683	70495	813	FIG00444485: hypothetical protein	- none -
gi|823477981|gb|LBHU01000004.1|	70498	71718	1221	5-aminolevulinate synthase (EC 2.3.1.37)	Heme and Siroheme Biosynthesis
gi|823477981|gb|LBHU01000004.1|	72299	71799	501	Cytochrome c2	Soluble cytochromes and functionally related electron carriers
gi|823477981|gb|LBHU01000004.1|	73303	72545	759	Enoyl-CoA hydratase (EC 4.2.1.17)	Acetyl-CoA fermentation to Butyrate; <br>Butanol Biosynthesis; <br>Butyrate metabolism cluster; <br>Fatty acid metabolism cluster; <br>Isoleucine degradation; <br>Polyhydroxybutyrate metabolism; <br>Valine degradation
gi|823477981|gb|LBHU01000004.1|	73659	73423	237	Type 1 capsular polysaccharide biosynthesis protein J	- none -
gi|823477981|gb|LBHU01000004.1|	73764	74240	477	Transcriptional regulator, AsnC family	- none -
gi|823477981|gb|LBHU01000004.1|	75356	74286	1071	Inner membrane protein	- none -
gi|823477981|gb|LBHU01000004.1|	75778	75353	426	Cytidine deaminase (EC 3.5.4.5)	pyrimidine conversions; <br>tRNA modification Bacteria
gi|823477981|gb|LBHU01000004.1|	76437	75775	663	Putative preQ0 transporter	Queuosine-Archaeosine Biosynthesis
gi|823477981|gb|LBHU01000004.1|	76562	77905	1344	Nucleoside permease	- none -
gi|823477981|gb|LBHU01000004.1|	77917	78840	924	Oxidoreductase	- none -
gi|823477981|gb|LBHU01000004.1|	79079	82561	3483	Oar-like outer membrane protein protein, OmpA family	- none -
gi|823477981|gb|LBHU01000004.1|	82652	84349	1698	5&#39;-nucleotidase (EC 3.1.3.5)	Purine conversions; <br>pyrimidine conversions
gi|823477981|gb|LBHU01000004.1|	85821	84361	1461	AMP nucleosidase (EC 3.2.2.4)	Purine conversions
gi|823477981|gb|LBHU01000004.1|	86678	85857	822	Endonuclease	- none -
gi|823477981|gb|LBHU01000004.1|	87903	86872	1032	2-dehydro-3-deoxygluconate kinase (EC 2.7.1.45)	Entner-Doudoroff Pathway
gi|823477981|gb|LBHU01000004.1|	88561	87908	654	4-hydroxy-2-oxoglutarate aldolase (EC 4.1.3.16) @ 2-dehydro-3-deoxyphosphogluconate aldolase (EC 4.1.2.14)	Entner-Doudoroff Pathway
gi|823477981|gb|LBHU01000004.1|	89344	88592	753	Acetoin(diacetyl) reductase	- none -
gi|823477981|gb|LBHU01000004.1|	90648	89359	1290	Predicted mannuronate transporter	- none -
gi|823477981|gb|LBHU01000004.1|	92828	90645	2184	poly(beta-D-mannuronate) lyase (EC 4.2.2.3)	- none -
gi|823477981|gb|LBHU01000004.1|	95065	92825	2241	Alginate lyase precursor (EC 4.2.2.3)	Alginate metabolism
gi|823477981|gb|LBHU01000004.1|	95871	95179	693	Transcriptional regulator, GntR family	- none -
gi|823477981|gb|LBHU01000004.1|	99146	96051	3096	N-acetylglucosamine-regulated TonB-dependent outer membrane receptor	Ton and Tol transport systems
gi|823477981|gb|LBHU01000004.1|	102493	99425	3069	TonB-dependent receptor	Ton and Tol transport systems
gi|823479304|gb|LBHU01000001.1|	1245142	1244114	1029	ATPase provides energy for both assembly of type IV secretion complex and secretion of T-DNA complex (VirB11)	- none -
gi|823479304|gb|LBHU01000001.1|	1246303	1245149	1155	Inner membrane protein of type IV secretion of T-DNA complex, TonB-like, VirB10	- none -
gi|823479304|gb|LBHU01000001.1|	1247119	1246319	801	Outer membrane and periplasm component of type IV secretion of T-DNA complex, has secretin-like domain, VirB9	- none -
gi|823479304|gb|LBHU01000001.1|	1248327	1247116	1212	Inner membrane protein of type IV secretion of T-DNA complex, VirB6	- none -
gi|823479304|gb|LBHU01000001.1|	1250765	1248324	2442	ATPase provides energy for both assembly of type IV secretion complex and secretion of T-DNA complex (VirB4)	- none -
gi|823479304|gb|LBHU01000001.1|	1251068	1250787	282	Inner membrane protein forms channel for type IV secretion of T-DNA complex (VirB3)	- none -
gi|823479304|gb|LBHU01000001.1|	1251377	1251081	297	Major pilus subunit of type IV secretion complex (VirB2)	- none -
gi|823479304|gb|LBHU01000001.1|	1252018	1251380	639	Membrane-bound lytic murein transglycosylase D precursor (EC 3.2.1.-)	CBSS-228410.1.peg.134; <br>CBSS-342610.3.peg.1536; <br>Murein Hydrolases
gi|823479304|gb|LBHU01000001.1|	1253606	1252098	1509	Tryptophan halogenase	- none -
gi|823479304|gb|LBHU01000001.1|	1253859	1257380	3522	N-acetylglucosamine-regulated TonB-dependent outer membrane receptor	Ton and Tol transport systems
gi|823479304|gb|LBHU01000001.1|	1257519	1257686	168	hypothetical protein	- none -
gi|823479304|gb|LBHU01000001.1|	1257811	1258563	753	Beta-glucanase precursor (EC 3.2.1.73)	- none -
gi|823479304|gb|LBHU01000001.1|	1258565	1259632	1068	Ribose operon repressor	- none -
gi|823479304|gb|LBHU01000001.1|	1259589	1260833	1245	Permeases of the major facilitator superfamily	- none -
gi|823479304|gb|LBHU01000001.1|	1260946	1263291	2346	Beta-glucosidase (EC 3.2.1.21)	- none -
gi|823479304|gb|LBHU01000001.1|	1263367	1264788	1422	Homolog of fucose/glucose/galactose permeases	- none -
gi|823479304|gb|LBHU01000001.1|	1266485	1264869	1617	bacterial pre-peptidase C-terminal domain protein	- none -
gi|823479304|gb|LBHU01000001.1|	1268134	1266569	1566	Glycine dehydrogenase [decarboxylating] (glycine cleavage system P2 protein) (EC 1.4.4.2)	Glycine and Serine Utilization; <br>Glycine cleavage system
gi|823479304|gb|LBHU01000001.1|	1269492	1268131	1362	Glycine dehydrogenase [decarboxylating] (glycine cleavage system P1 protein) (EC 1.4.4.2)	Glycine and Serine Utilization; <br>Glycine cleavage system
gi|823479304|gb|LBHU01000001.1|	1269913	1269542	372	Glycine cleavage system H protein	Glycine and Serine Utilization; <br>Glycine cleavage system
gi|823479304|gb|LBHU01000001.1|	1271059	1269917	1143	Aminomethyltransferase (glycine cleavage system T protein) (EC 2.1.2.10)	CBSS-87626.3.peg.3639; <br>Glycine and Serine Utilization; <br>Glycine cleavage system
gi|823479304|gb|LBHU01000001.1|	1271554	1271466	89	tRNA-Ser-GCT	- none -

## Sheet: AP23
Contig	Start	Stop	Length (bp)	Function	Subsystem
contig6	621893	623173	1281	phage integrase family protein	- none -
contig6	621505	621678	174	hypothetical protein	- none -
contig6	621504	620503	1002	Protoporphyrin IX Mg-chelatase subunit I (EC 6.6.1.1)	Chlorophyll Biosynthesis
contig6	620506	618818	1689	Protoporphyrin IX Mg-chelatase subunit D (EC 6.6.1.1)	Chlorophyll Biosynthesis
contig6	618821	617940	882	Predicted hydrolases or acyltransferases (alpha/beta hydrolase superfamily)	- none -
contig6	617065	617784	720	Hydroxyneurosporene synthase	- none -
contig6	615386	616945	1560	Methoxyneurosporene dehydrogenase (EC 1.14.99.-)	- none -
contig6	615274	614174	1101	Hydroxyneurosporene methyltransferase (EC 2.1.1.210)	- none -
contig6	614067	613132	936	2-desacetyl-2-hydroxyethyl bacteriochlorophyllide A dehydrogenase BchC	Chlorophyll Biosynthesis
contig6	613135	612146	990	Chlorophyllide reductase subunit BchX (EC 1.18.-.-)	Chlorophyll Biosynthesis
contig6	612142	610601	1542	Chlorophyllide reductase subunit BchY (EC 1.18.-.-)	Chlorophyll Biosynthesis
contig6	610604	609144	1461	Chlorophyllide reductase subunit BchZ (EC 1.18.-.-)	Chlorophyll Biosynthesis
contig6	609025	608861	165	Light-harvesting LHII, beta subunit B	- none -
contig6	608783	608598	186	Light-harvesting LHI, alpha subunit	- none -
contig6	608497	607673	825	Photosynthetic reaction center L subunit	- none -
contig6	607658	606735	924	Photosynthetic reaction center M subunit	- none -
contig6	606408	606662	255	hypothetical protein	- none -
contig6	605941	606408	468	Tryptophan-rich sensory protein precursor	- none -
contig6	604733	605926	1194	Geranylgeranyl hydrogenase BchP; Geranylgeranyl reductase (EC 1.3.1.83)	Chlorophyll Biosynthesis
contig6	603471	604736	1266	Bacteriochlorophyll synthase 44.5 kDa chain	- none -
contig6	602515	603417	903	Chlorophyll a synthase ChlG (EC 2.5.1.62)	Chlorophyll Biosynthesis
contig6	601027	602448	1422	Regulator of carotenoid biosynthesis; Transcriptional regulator, PpsR	Oxygen and light sensor PpaA-PpsR
contig6	600120	601001	882	Heme-binding SCHIC domain protein, putative oxygen sensor	Oxygen and light sensor PpaA-PpsR
contig6	599840	599376	465	2-vinyl bacteriochlorophyllide hydratase BchF (EC 4.2.1.-)	Chlorophyll Biosynthesis
contig6	599379	598099	1281	Light-independent protochlorophyllide reductase subunit N (EC 1.18.-.-)	Chlorophyll Biosynthesis
contig6	598096	596513	1584	Light-independent protochlorophyllide reductase subunit B (EC 1.18.-.-)	Chlorophyll Biosynthesis
contig6	596523	592966	3558	Protoporphyrin IX Mg-chelatase subunit H (EC 6.6.1.1)	Chlorophyll Biosynthesis
contig6	592956	592057	900	Light-independent protochlorophyllide reductase iron-sulfur ATP-binding protein ChlL (EC 1.18.-.-)	Chlorophyll Biosynthesis
contig6	592060	591356	705	Mg-protoporphyrin O-methyltransferase (EC 2.1.1.11)	Chlorophyll Biosynthesis
contig6	591359	589935	1425	PucC protein	- none -
contig6	589913	589008	906	Photosynthetic reaction center H subunit	- none -
contig6	589011	588385	627	Putative photosynthetic complex assembly protein	- none -
contig6	588388	587915	474	InterPro IPR001092	- none -
contig6	587918	587628	291	FIG00445662: hypothetical protein	- none -
contig6	587631	586567	1065	Mg protoporphyrin IX monomethyl ester oxidative cyclase (aerobic) (EC 1.14.13.81)	Chlorophyll Biosynthesis
contig6	586573	585758	816	FIG00444485: hypothetical protein	- none -
contig6	585755	584535	1221	5-aminolevulinate synthase (EC 2.3.1.37)	Heme and Siroheme Biosynthesis
contig6	584439	584236	204	hypothetical protein	- none -
contig6	583539	584123	585	Pseudoazurin	Copper transport and blue copper proteins
contig6	582184	583467	1284	Uncharacterized membrane-anchored protein	- none -
contig6	581866	581498	369	hypothetical protein	- none -
contig6	581367	581023	345	FIG00637415: hypothetical protein	- none -
contig6	580193	580885	693	FIG00635863: hypothetical protein	- none -
contig6	579657	580196	540	DNA-directed RNA polymerase specialized sigma subunit,	- none -
contig6	579623	578403	1221	FIG00636819: hypothetical protein	- none -
contig6	578297	577446	852	Circumsporozoite protein precursor	- none -
contig6	577296	576883	414	FIG00635988: hypothetical protein	- none -
contig6	576012	576842	831	Dimethylglycine N-methyltransferase	Betaine biosynthesis from glycine
contig6	575210	576019	810	Glycine N-methyltransferase (EC 2.1.1.20) @ Sarcosine N-methyltransferase	Betaine biosynthesis from glycine; <br>Betaine biosynthesis from glycine
contig6	575010	574576	435	3-dehydroquinate dehydratase II (EC 4.2.1.10)	Biotin carboxylase and ubiquinone oxidoreductase subunit cluster; <br>Chorismate Synthesis; <br>Common Pathway For Synthesis of Aromatic Compounds (DAHP synthase to chorismate); <br>Quinate degradation
contig6	574467	574006	462	Biotin carboxyl carrier protein of acetyl-CoA carboxylase	Biotin carboxylase and ubiquinone oxidoreductase subunit cluster; <br>Fatty Acid Biosynthesis FASII
contig6	573997	572648	1350	Biotin carboxylase of acetyl-CoA carboxylase (EC 6.3.4.14)	Biotin carboxylase and ubiquinone oxidoreductase subunit cluster; <br>Fatty Acid Biosynthesis FASII
